# Supplementary material for: Sustained effects of developmental exposure to inorganic arsenic on hepatic gsto2 expression and mating success in zebrafish
Source: Biol Open. 2024 Mar 6;13(3):bio060094. doi: 10.1242/bio.060094 (PMC10941348; doi:10.1242/bio.060094)
Supplement: Table S1. [file biolopen-13-060094-TableS1.xlsx]

## Sheet: Table S1 dCt values; Fig 1 
	2^-(dCT)
	5 dpf				7 dpf				12 dpf				15 dpf		24 dpf
	Control		Treated		Control		Treated		Control		Treated		Control	Treated	Control		Treated
	Clutch 1	Clutch 2	Clutch 1	Clutch 2	Clutch 1	Clutch 2	Clutch 1	Clutch 2	Clutch 1	Clutch 2	Clutch 1	Clutch 2	Clutch 1	Clutch 2	Clutch 1	Clutch 2	Clutch 1	Clutch 2
Genes
bhmt	0.594	0.233421	0.077	0.0569475	0.151	0.124556	0.627	0.166849	0.429	0.19345	0.0309	0.148381	0.132508	0.230824	0.293	0.0612342	0.246	0.0809582
cetp	0.104	0.0350255	0.004	0.00816059	0.034	0.0130245	0.055	0.0206873	0.037	0.00442604	0.048	0.00289013	0.0134778	0.0111675	0.029	0.00500043	0.026	0.00858248
cp		0.0218079		0.007049		0.0149597		0.00956642		0.0825254		0.0444511	0.130356	0.0880601		0.093139		0.129051
dbpa	0.001	0.000312027	0	0.000198537	0	0.000485314	0	0.000382256	0.001	0.00137614	0.001	0.000930578	0.00201835	0.00209113	0.002	0.000209756	0.02	0.000277096
fabp10a		2.28665		0.820031		0.195582		1.61669		3.88331		1.7205	4.22363	2.59111		3.38787		5.74612
fgb	0.037	0.0635195	0.005	0.0333615	0.019	0.0793559	0.06	0.0715032	0.036	0.238108	0.105	0.143793	0.280676	0.20468	0.097	0.23173	0.109	0.338947
fgg	0.103	0.0764957	0.012	0.0511703	0.069	0.0739612	0.107	0.078257	0.12	0.250486	0.216	0.145874	0.270166	0.187783	0.167	0.813404	0.167	1.16454
lpl	0.037	0.0569367	0.002	0.0117133	0.023	0.0173851	0.031	0.0502778	0.016	0.0331896	0.024	0.019164	0.0308793	0.0244673	0.022	0.0300032	0.021	0.0253618
pgm1		0.028143		0.0123934		0.022372		0.0146229		0.124379		0.0311216	0.115734	0.0525617		0.0276458		0.0431314
